# Supplementary material for: Deep sequencing of the prothoracic gland transcriptome reveals new players in insect ecdysteroidogenesis
Source: PLoS One. 2017 Mar 3;12(3):e0172951. doi: 10.1371/journal.pone.0172951 (PMC5336252; doi:10.1371/journal.pone.0172951)
Supplement: S1 Table — (XLSX) [file pone.0172951.s001.xlsx]

## Sheet: Sheet1
	Forward 5' > 3'	Reverse 5' > 3'
Spn6_qPCR	ACATGAACCAGAAGGCCAAG	AGGGCGTAAATACCTGTCC
sls_qPCR	GAGCCCTACAAGGCAATGAC	CACAACCGGAAGAAGTACTC
Alas_qPCR	ACCTGAAGAGCCTGCTGAAG	AATCGACTGCAGGTAGTGTC
CG3106_qPCR	ATCTTGTGCTTGGGTGGAAC	ACCAAGTGGGAATTCGAGTG
CG33156_qPCR	TGGAGGATGTCCAGCTCAAC	AAGAGCAGCGAAGCATACAG
CG34394_qPCR	CACGCTGATGAACAAGCAGT	TTCAGCGTGGGATCAATGTA
rab3_qPCR	ACGATAAGCGCGTGAAACTC	TGTGTCACCCAATCCTGAAC
CG8420_qPCR	CACGCGGATTACTTCAGTTC	CGGCGACTTGGAGATGTATC
rp49_qPCR	CCAAGGACTTCATCCGCCACC	GCGGGTGCGCTTGTTCGATCC
Spn6_ISH	ATGCCAAGACTCAGGGCAAG	GCAGCACCTTGGACACAAAG
sls_ISH	AGTGCAAGGAGAGCGACAAT	GCTTCGTCCATACTGGTGGT
Alas_ISH	GTGGTGCTCCAATGACTACC	AATCGACTGCAGGTAGTGTC
CG3106_ISH	CCCAGGATACTTCGTCCAAC	TAATCGTAGACACTGCTGGC
CG33156_ISH	ATGTGTCCCTGATCTCTCCA	ATGTTCTCGATCTCGTCCAG
CG34394_ISH	CGACAGATGTCTCCGACTCG	TGGCCAGGCAGAAGTGTATG
rab3_ISH	GCCGACCAGAACTTTGACTA	CAATTCATCCATCGAACCTC
CG8420_ISH	ATCTGGCATTGGTCTGGATA	GCTCCCGATCTTAACGATTT
Table S1
Primer sets for real-time PCR and in situ hybridization
