# Supplementary material for: Deep sequencing of the prothoracic gland transcriptome reveals new players in insect ecdysteroidogenesis
Source: PLoS One. 2017 Mar 3;12(3):e0172951. doi: 10.1371/journal.pone.0172951 (PMC5336252; doi:10.1371/journal.pone.0172951)
Supplement: S2 Table — (XLSX) [file pone.0172951.s002.xlsx]

## Sheet: Sheet1
	m/z value of precursor ion	m/z value of product ion	Declustering potential (eV)	Entrance potential (eV)	Collision energy (eV)	Collision cell exit potential (eV)
Makisterone A	495.2	459	99	10	22	20
