# Supplementary material for: Deep sequencing of the prothoracic gland transcriptome reveals new players in insect ecdysteroidogenesis
Source: PLoS One. 2017 Mar 3;12(3):e0172951. doi: 10.1371/journal.pone.0172951 (PMC5336252; doi:10.1371/journal.pone.0172951)
Supplement: S3 Table — (XLSX) [file pone.0172951.s003.xlsx]

## Sheet: Sheet1
Gene Name	Description	ppm in PG	Ratio PG/BR
Bmb008079	CYP307a1	79847.5	9721.92
Bmb015183	EF1alpha	29841.6	1.86945
Bmb009360	HSP70	16676.1	1.17948
Bmb012355	insulin related peptide binding protein	14470	60.8205
Bmb000191	neverland	11416.7	7089.24
Bmb012979	EF2	10113.4	1.62561
Bmb032730	rpL3	6523.63	1.28053
Bmb032621	putative cuticle protein CPH43	6204.58	1.08542
Bmb029608	HSP90	6138.36	1.32303
Bmb020135	rpL4	5647.99	1.08573
Bmb004930	alpha tubulin	5010.04	0.33923
Bmb022410	rpL10	4984.3	1.24724
Bmb028514	ADP/ATP translocase	4917.68	1.21203
Bmb030045	rpS2	4680.98	1.15147
Bmb017358	translocationally controlled tumor protein	4584.79	1.673
Bmb013316	rpL5	4429.75	1.53073
Bmb022358	poly A binding protein	4318.82	1.80305
Bmb028931	neverland	4236.12	7173.93
Bmb025296	rpS3A	4149.63	1.14579
Bmb009022	EF1gamma	3974.27	1.2209
Bmb026270	rpL8	3724.98	1.15537
Bmb039472	rpL7A	3622.02	1.2007
Bmb023816	rpL7e	3505.76	1.32039
Bmb018572	rpS23	3477.48	1.10842
Bmb012695	calreticulin	3444.27	1.1224
Bmb006711	rpS8	3386.41	1.13036
Bmb035628	rpL13	3333.84	1.22713
Bmb026411	rpS3e	3247.15	0.972901
Bmb031937	rpL14	3238.94	1.37127
Bmb000987	rpS5	3216.58	1.42093
