# Supplementary material for: Deep sequencing of the prothoracic gland transcriptome reveals new players in insect ecdysteroidogenesis
Source: PLoS One. 2017 Mar 3;12(3):e0172951. doi: 10.1371/journal.pone.0172951 (PMC5336252; doi:10.1371/journal.pone.0172951)
Supplement: S4 Table — In the “RNAi line” column, V and N indicate that the RNAi lines were obtained from VDRC and NIG-FLY, respectively. (XLSX) [file pone.0172951.s004.xlsx]

## Sheet: Sheet1
Gene Name	Ration PG/BR	Description	Fly homolog	RNAi line	Developmental defect
Bmb012212	12.3597	actin [Aedes aegypti]	CG10067/act57B	N10067R1	No
				N10067R2	No
Bmb025648	47.385	aminopeptidase N-12 [Bombyx mori]	CG11956/SP1029	V3335	No
				N105785	No
Bmb012355	60.8205	insulin-related peptide binding protein precursor [Bombyx mori]	CG15009/ImpL2	V30930	No
				V106543	No
				N15009R1	No
				N15009R3	No
Bmb022329	18.1275	juvenile hormone esterase [Bombyx mori]	CG10175	V1140	No
				V101643	No
Bmb021298	10.2555	malate dehydrogenase [Bombyx mori]	CG5889/Men-b	N5889R1	No
				N5889R3	No
Bmb031565	823.626	neuropeptide receptor A34 [Bombyx mori]	CG30340	V7387	No
				V100088	No
Bmb021395	13.6114	PREDICTED: 5-aminolevulinate synthase, nonspecific, mitochondrial-like [Bombyx mori]	CG3017/Alas	N 3017R1	Yes
				N 3017R2	Yes
Bmb004665	23.175	PREDICTED: chaoptin-like [Bombyx mori]	CG1744/chp	N1744R1	No
Bmb007256	230.891	PREDICTED: ecdysone-inducible protein E75-like [Bombyx mori]	CG18023/Eip78	V10396	No
Bmb021498	18.7984	PREDICTED: facilitated trehalose transporter Tret1-like [Bombyx mori]	CG8234/Tret1-2	V40980	No
Bmb001251	24.1804	PREDICTED: GRAM domain-containing protein 1B-like [Bombyx mori]	CG34394	V104874	No
				V102354	No
				V23105	Yes
				V7280	No
Bmb015275	42.5773	PREDICTED: LOW QUALITY PROTEIN: papilin-like [Bombyx mori]	CG33103/Ppn	V108005	No
				V16523	No
Bmb000943	10.8846	PREDICTED: LOW QUALITY PROTEIN: titin-like [Apis florea]	CG1915/sls	V47298	Yes
				V47301	Yes
Bmb036727	17.6872	PREDICTED: luciferin 4-monooxygenase-like, partial [Bombyx mori]	CG8834	V23624	No
Bmb018637	10.0219	PREDICTED: NAD kinase-like isoform X2 [Bombyx mori]	CG33156	N 6152R3	Yes
				N 6152R4	Yes
Bmb000196	310.019	PREDICTED: nose resistant to fluoxetine protein 6-like [Bombyx mori]	CG3106	V42699	No
				V42701	Yes
Bmb002130	17.5936	PREDICTED: serine protease easter-like [Bombyx mori]	CG16705/SPE	N16705R1	No
				N16705R2	No
Bmb008527	50.051	PREDICTED: serine/threonine-protein kinase prpf4B-like [Bombyx mori]	CG2054/cht2	N2054R1	No
				N2054R4	No
Bmb025563	17.2681	PREDICTED: solute carrier family 2, facilitated glucose transporter member 1-like [Bombyx mori]	CG1086/Glut1	N1086R1	No
				N1086R3	No
Bmb003383	84.0339	PREDICTED: solute carrier organic anion transporter family member 3A1-like [Bombyx mori]	CG7571/Oatp74D	N7571R1	No
				N7571R3	No
Bmb010938	35.5143	PREDICTED: transmembrane protein nessy-like [Bombyx mori]	CG9655/nes	N9655R2	No
				N9655R3	No
Bmb004658	11.246	PREDICTED: ubiquitin-conjugating enzyme E2 R2-like [Bombyx mori]	CG7656	N7656R1	No
				N7656R2	No
Bmb002531	31.2744	PREDICTED: uncharacterized protein LOC101738974 [Bombyx mori]	CG8420	N8420R2	Yes
				N8420R3	No
Bmb039058	30.8223	putative trypsin-like serine protease [Danaus plexippus]	CG7996/snk	N7996R2	No
				N7996R3	No
Bmb002258	19.3505	ras-related GTP-binding protein Rab3 [Bombyx mori]	CG7576/rab3	V100787	Yes
Bmb038774	42.6238	serine protease inhibitor 11 precursor [Bombyx mori]	CG10913/Spn6	N10913R1	Yes
				N10913R3	No
Bmb032080	17.0395	serine protease inhibitor 3 precursor [Bombyx mori]	CG11331/Spn27	N11331R1	No
				N11331R3	No
